# Supplementary material for: Functional characterization of the late embryogenesis abundant (LEA) protein gene family from Pinus tabuliformis (Pinaceae) in Escherichia coli
Source: Sci Rep. 2016 Jan 19;6:19467. doi: 10.1038/srep19467 (PMC4726009; doi:10.1038/srep19467)
Supplement: Supplementary Data [file srep19467-s2.xls]

## Sheet: Sheet1
Manuscript title: Functional characterization of the late embryogenesis abundant (LEA) protein gene family from Pinus tabuliformis (Pinaceae) in Escherichia coli
Author: Jie Gao1* and Ting Lan2
1Key Laboratory of Tropical Forest Ecology, Xishuangbanna Tropical Botanical Garden, Chinese Academy of Sciences, Menglun, Yunnan, China
2State Key Laboratory of Systematic and Evolutionary Botany, Institute of Botany, Chinese Academy of Sciences, Beijing 10093, China *Corresponding to Dr. Jie Gao Phone: +86-691-8713066;
E-mail: gaojie@xtbg.org.cn
ID	SEQUENCE
PtaeLEA1-1	MQPVKNATAAAKEKVSNMAASTKEKVDKAKASAEEKVHKSTAHTKGGKEIAHQEKEAKESEAEMRKHAAKAENKAEREEEKHLHHRTGAGVMDPTHTTTYTSTTTTPPGKYL
PtaeLEA1-2	MQTAKEKMSNMGTNVKEGMDKAKASAQEKVEKVTAHNPADKEIAREKKDVKQTEAEMRANAGRAEHRAEKEEAKQTGLTHTGHNSAGNIGGGTAYTNVATPGTYESAPTGNTGRDYL
PtaeLEA1-3	MASEATMEAAARESRANAQEDAVTITSGAKEKVDRTVASVQGLAEKIAHPMDADARKRVDEKTDLRKAEASAKQAAIRQMAHQEAEKERFAARSQVAQLVYQGQGGNRYAQLPAAAQIPPPPLPAAAQIPPPLPAGADSTGATATEVLHPIESPPVHVPTAVG
PtaeLEA2-1	MSSSEEIEKQKDKEETSVTERGLKADKKDEDKDEDKGGFIDKVKDFIHDIGEKIEEAIGFGKPTADVTGIHIPSINLKKADIVVDVLINNPNPVPIPLVDIDYLVESDGRKLVSGLIPDAGTIRAHGSETVKIPITIIYDDIKDTYDDIKPGSIIPYKIKVGLIADVPVFGKITLPLEKEGEIPVPYKPDVDLEKVEFDSFSFEETSATLHLKLENKNDFDLGLNALEYEVWLAEVSIVSAKLDKSAKFDKNGISYFELPVSFRPKDFGSALWDMIRGKGAGYAMKGNLDVDSPFGPMKLPFNKEGTRTRLKKKNKEESDDDED
PtaeLEA3-1	MARSLPHLKAVAAGALSRFGSHVFGLRSDPAIQTMREYSVVAGKVGLSAGSIRADRRQGDDKAAAAGYRQRSWMPDPVTGYYIPEDHFGETDIAELRENMLKEHSATSRGGPN
PtaeLEA3-2	MAGDHQNYLLSFFLMVDVLMARSLLHLKVAAAGALSRFGGHGYDLGSNLGIQAMRGYSSVALRAESRGLIRPEPKQSVDKKRSWMPDPVTGYYIPEDHFGEADVAEQRENILRVHSTNSGRLPN
PtaeLEA3-3	MAAGALSRSLITYPFFRCRREYSVVAGKVGLSTGSIRADPKQVDDKAAAGYRERSWMPNPVTGYYIPEDHFGETDIAELRENMLKEHSTISRGGPN
PtaeLEA3-4	MAKLVSPNKLSSLRSLLGDLGRTHGWEQRSYATSAGRAATLLGSDGVIPEVASHQQCKAAGEKEEAQGKNKGFWMRDPATGAWIPEDHFGDVDIAELRPKVLS
PtaeLEA3-5	MARRLLSAHTLSSLLSDVRISDARQYTAAAAEAMRSSGAAGREFPEVSKSGRGGGNNKGTVFWMRDPATGNWIPDDHFGETDTAELRQKLLSSRK
PtaeLEA3-6	MAGRLLSAYRLSSLLTDIKISHARQYTAAASDAMRSSGVADAMRSSAGGGNDKRRAFWMRDPTTGDWIPEDHFGETDTAELRQKLLSRK
PtaeLEA4-1	MADQYNKAKDSASDAAERTKQYGQEKTGQAQGMTESAQQKAAEAARSAQEKAAEAARAAREKASQATEATKGVGQSAAEKASQATQTAKEKAQQGKEGTGSFLQQAGEKVKGATQSAMEALKHPLGGGNEGDANKYPLGGGNEGDENK
PtaeLEA4-2	MASEQENPRRPSGQEAEERRENASDNLESAKWMAHVAKDASTESASSALGSIKEGTMSAFKGLQETFENAKDSVTGKTQEVKDTTVDKTRETKDSVADKTRETTDTTVNKAREYKDSAAQKAGETKDAAMEKARAAKDTAAEKARVAKDSVAGKTQEAKDSSIEKAEETKDRTGQKAQETSEGTKGKLGETTDTTVNKAREYKDSAAQKAGETKDAAMEKARAAKDTVAEKARAAKDSVARKTQEAKDSSIEKAEETKDRTGQKAQETSKGTKGKLGETTESMREKMEQLKVGGEDTVESAKQKTGETAHQAQEKAQESKDKAMDKTEQAKNSIWSSVTGLKDTIPEKLGGARESAERTYDSSKERAGEAVDTAKQTSTGDESRNLNEPEQKNGQREF
PtaeLEA4-3	MASEQENPRRPSGQEAEERRENASDNLESAKWMAHVAKDASTESASSALGSIKEGTMSAFKGLQEKFENAKDSVTGKTQEVKNTTVDKTRETKDSVADKTRETSDTTVNKAREYKDSAAQKAGETKDAAMEKARAAKDTAAEKARVAKDSVAGKTQEAKDSSIEKAEETKDRTGQKAQETSEGTKGKLGETTDTTVNKAREYKDSAAQKAGETKDAAMEKARAAKDTVAEKARAAKDSVAGKTQEAKDSSIEKGEETKDRTGQKAQETSEGTKGKLGETTESMREKMEQLKVGGEDTVESAKQKTGETAHQAQEKAQESKDKAMDKTEQAKNSIWSSVTGLKDTIQEKLGGARESAERTYDSSKERAGEAVDTAKQTSTGDESLNLNEPEQKERAARIL…
PtaeLEA4-4	MASEQDRRQEEGEWATTKTDPTQEEIEQRKRVAAENMENAQKSQGVAKDAASETLQYYRNVAQENAMASVMAAEKRYQEAKETASEKLQQARDAAADRSAVAGDYISEKASSAKNRASETMKQAKNAAAELASAAKDYTAEKTRVAKDYTISGLQQGKDVVVDRGHGVLSYTAEKSKEAKDTVAEQVQKGTSVAVEYTRQKSKDAYDVAAEKLQQGKEAAANTGRSTLDYTTQKAAEAKDVTMQKAAEARDATKEKVGQYTEAARGKVSQVGTGAKEKAQETTKASSETTKNLKEGTQEKLGQAKDSTYDAIERAKESLQQQVGNVKEKAEETTEQAKEQAKEKTNATRQKAAETGQAVSEKASQAKETVKETAWGATERTKQTLEQAQEQAREKARQM…
PtaeLEA4-5	MEKARAAKDTVAEKTRATKDTVAGKTKEAKDSSIEKAEETKDRTGQKAQKTS
PtaeLEA4-6	VGTTAKKILKKSGIPEKVQDAREYINEKTGLEDKLEDAKDYVQDKLSDVKDTVQDTMKDVGTTAKKILKRSGIPEKVQDAREYINEKTGLEDKLEDAKEYINEKTGLGDKLEDAKDFVKKKIEKTKNYFGGETDGNEFTGDVDDHIVESLNTEDSEFEGDVDDHIVESLDDHPAPPIV
PtaeLEA4-7	MAGLLSAKVPLLSISKGSTHPGLTAMRSVTEASRTNKVFFRTIPRAGEHERNAAEEARETADNTAEKSKHMAEEAKEKAKGTTYEAKEKTKSAAEEAQNKAAEMKEKAWEKSEGVGQRVKETTGQATEKVQSIGGQAKQKVQEAWDMAKGTGQKVKETVVGKAEDTKETVEEKTESAKRKVNE
PtaeLEA4-8	MSDEYMIVQRRLRLLASHLMPSIPRDDALLCHYKSGPWKELDNELVILNATKGKIGKVKDEATQKAMDTKEAIVNKASVIKKKVEDSVEQGKDYLQSAGHKFVEMKDFAVDKAAGAKDSTRHLARNIRKKVAGETEDETNNSIKDTENGQETSKGFLKNQGDKAAETAKTDREKTAKTDREKIAGRIEDIAEQMREQMYKVVNAMENSFKKA
PtaeLEA4-9	MADQCKQYGQEKAEQAEQTSQGMMGTAQQKGGQMKDMSEEKTSQATDATKGMGQSIMGKAQEGKDQTGSFFQQTGDKAKGATQSVMDAVKKPFGGGDQ
PtaeLEA4-10	MSEMKRMVIGAACCLRQATQFRPRMNRYERSAAEEARETADNTADKSKRMAEEAKERAKEATYEAKKKAKGTTYEAKEKAKSAAEEAHNKAAEMKENAQEKSEGVGQRVKESTSQATEKVQRIGGHAKQKVQEAWDMAKGTGQKVKETVVGKAEDTKETVEEKTESAKCKVNE
PtaeLEA4-11	MAEQYKQYGQEKAEEAQQTTQDVMGTAQQNASDAATAAQEKTGHMKDMTQEKASQGTDATKGMGQSIMGKAQEGEEQTGSFFQQAGDKAKGTGQSVMDAVKKPFGGSE
PtaeLEA4-12	MASEQENPRRPSGQEAEERRENASDNLESAKWMAHVAKDASTESASSALGSIKEGTMSAFKGLQEKFENAKDSVTGKTQEVKNTTVDKTRETKDSVADKTRETSDTTVNKAREYKDSAAQKAGETKDAAMEKARAAKDTAAEKARVAKDSVAGKTQEAKDSSIEKAEETKDRTGQKAQESSEGTKGKLGETTDTTVNKAREYKDSAAQKAGETKDAAMEKARAAKDTVAEKARAAKDSVAGKTQEAKDSSIEKAEETKDRTGQKAQETSEGTKGKLGETTESMREKMEQLKVGGEDTVESAKQKTGETAHQAQEKAQESKDKAMDKTEQAKNSIWSSVTGLKDTIPEKLGGARESAERTYDSSKERAGEAVDTAKQTSTGDESRNLNEPEQKERAARIL…
PtaeLEA4-13	QSLSISRKSPGKGMQKKAGETKESIEQKMAEAAQRAKESWEAQGNQNREQPQGNQTLEQGQEQAREKAREMAEKAGSIEQKMAEAAQRAKESWESKGKQTLQQAQEQAREKARETAEKAGETKQSIEQKMTEAAQRAKESWEGKRKQTLQQAQEQARENARVMAEKAGETKESIEQKMAEAAQRAKESWEGKGKQTLEQAQEQARKKAREIAEKAGETKESIERKMAEAAERAKQSWEEDQEKTTESVYIEEEPGEGNAEEASVVIVEEDKGVLEVVGETVINLAKTAKETVVGKSS
PtaeLEA4-14	MASEQDRRQEEGEWATTKTDPTQEEIEQRKRVAAENMENAQKSQGVAKDAASETLQYYRNVAQENAMASVMAAEKRYQEAKETASEKLQQARDAAADRSAVAGDYISEKASSAKNRASETMKQAKNAAAELASAAKDYTAEKTRVAKDYTISGLQQGKDVVVDRGHGVLSYTAEKSKEAKDTVAEQVQKGTSVAVEYTRQKSKDAYDVAAEKLQQGKEAAANTGRSTLDYTTQKAAEAKDVTMQKAAEARDATKEKVGQYTEAARGKVSQVGTGAKEKAQETTKASSETTKNLKEGTQEKFGQAKTTLMMQLRGQRKAFNSNLAM
PtaeLEA4-15	MADQYKKYGQEKAAQAQHAAQGIEDTAMAKASQATKETKETGQSAIDATKGVGQSAMDATKGTGQSTTTKGTGQSAMDATKGMGQSAWGMGQSAMDATKGMGQSAMDATKGMGQSATGTAQQGKEQTGSFLQQAGGTVMGATQGVVDAVKSPFVGSQGK
PtaeLEA4-16	MADGKAGQAQKTAQGMKDTTVETASQATKETKEMGQSAMDATKGMGQSAMGMGQSALDATKGMGQSAMGMGQSAWDATKGMGQSVMGTPQQGKAPTGQSALDATKGMGQSALDATKGMGQSVTGTTQQGKAPTGSGPTYLQQAGGTVKGATQSVMDAVKSPFGASEKK
PtaeLEA5-1	MAQRKLDTSDLDAKAREGETVVPGGTGGKSVDAQERLAEGRSRGGQTRKEQIGSEGYQEMGRKGGLSTMDKSGGERAAEEGIPIDESKYRNT
PtaeLEA5-2	MEGLIMKIGAAKSLGVTRNVAASGTLKRQVRLHSVRSSVVRMGSAGEEERASAGETVVPGGTGGKTLEAQERLAQGRSKGGQTRKEQLGHEGYQELGHKGGERRKEQLGHEGYQELGHKGGETRKEQLGHEGYQELGHKGGETRKEQLGHEGYQELGRKGGEARKEQLGHEGYQELGRKVGEARKEELGHEGYQELGRKGGEVRKEERYKEMGKKGGETGKEKLGY
PtaeLEA5-3	MEGLILKIGAAKSLGVTRNVAASRTLKRQVRLHSVRSSVVRMGSAGEEERASAGETVIPGGTGGKTLEAQERLAQGRSKGGQTRKEQLGHEGYQELGHKGGESRKEQLGHEGYQELGHKGGETRKEQLGHEGYQELGHKGGETRKEQLGHEGYQELGRKGGETRKEQLGYEGYQELGHKGGETRKEQLGHEGYQELGRKGGEARKEQLGHEGYQELGRKGGEARKEELGHEGYQELGRKGGEVRKEERYKEMGKKGGETGKEKLGY
PtaeLEA6-1	MAESKSPQPSTRPTAEGADSKPKTEVLPTESSSPYTNYKDLDDYKMRGYGAEGHVDPLLNKPPAGGTTGTEGPTLAGAGVKGDLRQCDELGRPIG
PtaeLEA7-1	MSQGQARRDEAQDQLPEPITYGDIFDVSGSLAAQAITPQDAALMQSAETRALGKTLKVGAAAVMQAAAEMNESAGLVNSRAEDSVVGEQGVTVAEAQLPGVNVTTEYIAGQAIRSAIRPTPADYPTAANADVTIGEALEAAAMKAGDKPVELNDAVAVQAAERQATGTGEISKGGVASAAQSAADVNARLPYSMKTTLGDVLSSATEDLPLDKAVTAEDARRIKELEASHSETGEAYPGGVGDAMEAAARVNEQGGMGVSGMTCISGFVRFSYGFV
PtaeLEA7-2	MMKKEVQDEIVSSNNEEQTKGEPITYGDIFRVSYDLGKEPITVKDAALMQSAETRAAGRSLKGGAAAIMQSAAEINERLGLVDPNRETIAAAEGMAVIETQIPGQVVSTEFVAGQPVHSEIKPVSTQHSVAATDAMTIGQALQAAAMKEGEKPIDSNDARAIQSAEKRATGNPVTQKGGIAATAQAAAELNPRVNDVGKTTLSNILLAATTDLPADKAVTREDAEKIMEAEARGSPHGRHRPQSGVIGEAMQSAAKLNEERGFTPAVPSYTLEDALLIDRLKARSEK
PtaeLEA7-3	MNLEQQIRKSASDGEELETLTYGNVFGVSGEVAKHPITPRDAALMQSAEAHALGQTQKGGAAAVMQCAADANKRSGKVNLDEDQAAGGYLDMAVTKTAVTGQLLETQYVGGQAVRSTVKFMPINHEIAASEAVTIGQALQAVVLKAGEKPVEGRDARAIQSAVKRATGKPALEKGSLAATAQAAADLNPRLDEVAQTTLSDILVNAPENLPRDKVLTREDAEKVLEAEARANRDGLPTPGGVAEALMAGARLNEQIGAITPSETTLYPAEDISAQVSRLDMPAEGVPPPETSAVCAEIAPLPEGAEIGHVIRDVVINFEGSSHSEK
PtaeLEA8-1	MAEPVPSAETVPEHQDRGLFGLFGKKEEETKQGDHIKPPASTHTQTQTPDAHLYPTNPPHGAVVNQPHAQGYGHGHAGQVTAAEAEKQQHTGLLGKLHRTNSSSSSSSSSSDEEGGKKKEGGRKKKGLKDKVKEKLPGGHQASSDAHGHGYEGEKKGLVDKIKDKLPGHHDKE
PtaeLEA8-2	EYDNPWDIDDTDDKDEEEKHEEKTHTHSEAQNEAASYYPAAPPHGAEHGHGHEGQLTPEEAEEKKHGGLLEKVHRTHSSSSSSSSDEEEEGEKKKEKERKKKEAKDKTKKKLPGDGQHSSDQFGVEEEKKASLLDKLKEKLPAQPNKGEGEEKVEVEKKAGVLPVQPNKGEREEKAEVEKKAGLLDKIKEKLPGRSNKKEGEGKEEEEAEVEKKASLIDKIKEKLPGHHNKKEGEEEEKKQNY
PtaeLEA8-3	MAEEAPEHQDRGMFGLFGKKKEDDGKQADHIVQTPAQTEAASYYPAAPPHGAEHGHGQEGQLTPKEAEQQKHTGLMGKLHRTHSSSSSSSSDEEEEGGKKKEGGRKKKGSNKTKEKLPGDGTHSSDQCGGKEEKKTGLLDKIKEKIPGLQEKLPGDVKQSSDEHGGEEEKKLGVLGKIKEKLPGHKNKNDGEEEEKKHHH
PtaeLEA8-4	MAEQAKQQGQLTPEEAEQQKHTGKLHRTHSDSSSSSSDEEEKGEKKKEGERKKKGLKDKIKEKLPGGGTHSSDERGGKEEKTGLLNKIKEKIPGHQEKLSGDGKHSSEQHGGEEEKKAGLLDKIKEKLPGHYNKNGGEEAEEAPSVKML
PtaeLEA8-5	MAQNHQDRSHTHSYTQAGQPNPNQKVGLLDKIKAYLPGGQTQTAHSNPNQKPGLVDQIKAKIPGGETQTAHSSSSQKPGLVDKIKAKIPGGQSK
PtaeLEA8-6	YAGKEGGRKKKGSKEKTKEKLPGQGCEEGKKTGLVDKIKEKIPGHQEKLPGDGKQHSGEHEKQYSGQHGGEEEKKTGMLDKIKEKLPGQHNKNDGEQ
PtaeLEA8-7	MAEQAPEHKDRGMFGLFGKKKEDEGKQSDHIEQAPGRTEAAPYYEGKQSDHIGRAPGRTEAAPYYEGKQSDHIGRAPGRTEAAPYYEGKQSDHIGQAPGRTEAAPYYEGKSSDHIGQTPARTETAPYYPAAPQHGVEHGYGYGHEGQFTREEAEQQKHTGKIHRTHSSSSGSSSDEEKEGGKKKEGRKKKEGGRKKKGSKEKLPGDGKQYSSQQGNQYSSLQGNHDPGQYGGEEEKKPGMLDKIKEKLPGHRNKNDVE
PtaeLEA8-8	MAEEAPEHQDRGMFGLFGKKKEDEGKQGDHFVQTPAQTEAASYYPAAPPYGDEHGQGHGYEGQFTPEEAEQQKHTGKLHRTHSSSSSSSSDEEKEGGKKKEGGRKKKGSKEKTKEKLPGQGCEEGKKTGLVDKIKEKIPGHQEKLPGDGKQYSGEHEKQYSGQHGGEEEKKTGMLDKIKEKLPGQHNKNDGEQ
PtaeLEA8-9	MAGEAPEHKDRGMFGLFGKKKEDEGKQSDHIGQAPGRTEAAPYYPAAPQHGVEHGHGHGHEGQFAPEEAKQQKHTGKLHHTHISSSSSSSDEEKEGGKKKEGKKKKEGGRKKKGSKEKLPGDGKQYSDKQGKQYPGQYGGEEEKKTGMLDKIKEKLPGHRNKNDVE
PtaeLEA8-10	DPLPSVHLLLLISSAILTKLFTCSVHICTRSLIFFESLSILNMAEEAPEHQDRGMFGLFSKKKEEEGKQGDHIVQTPAQTEAASYYPAAPHHGVEHGHGHEGQLTPEEAEQQKHTGLMGKLHRTNSSSSSSSSDEEGEGGKKKEGGRKKKGSKDKSKEKLPGAGQHSSDQCGGKEEKKTGLLDKIKEKIPGHQEKLSGGGTHSSDECGGKEEKKTGLLDKIKEKIPGHQEKLPGDGKHSSDEHGGEEEKKLGVLGKIKEKLPGHKNQKNDAEEEEKKHHH
